# Supplementary material for: A Hydroxytricyanopyrrole-Based Fluorescent Probe for Sensitive and Selective Detection of Hypochlorous Acid
Source: Molecules. 2022 Oct 25;27(21):7237. doi: 10.3390/molecules27217237 (PMC9656901; doi:10.3390/molecules27217237)
Supplement: Supplementary file 1 [file molecules-27-07237-s001.zip]

Archive with 1 entries (1 files):
- molecules-1981880-supplementary.pdf
